# Supplementary material for: Prolonged secondary hyperparathyroidism in adenine-induced CKD leads to skeletal changes consistent with skeletal hyporesponsiveness to PTH
Source: PLoS One. 2025 May 23;20(5):e0324628. doi: 10.1371/journal.pone.0324628 (PMC12101686; doi:10.1371/journal.pone.0324628)
Supplement: S2 Appendix — (XLSX) [file pone.0324628.s002.xlsx]

## Sheet: Serum
Group	BUN (mg/dL)	PTH (pg/mL)
12wk-Control	27.6589	261.396
12wk-Control	28.8776	141.774
12wk-Control	28.0645	211.943
12wk-Control	20.5505	125.331
12wk-Control	28.1991	89.682
12wk-Control	21.8393	270.41
12wk-Control	21.8393	220.469
12wk-Control	23.7963	162.763
12wk-Control	21.7093	170.82
12wk-Adenine	43.6234	553.664
12wk-Adenine	56.6897	554.948
12wk-Adenine	55.4411	651.728
12wk-Adenine	69.6925	469.666
12wk-Adenine	67.3972	1208.85
12wk-Adenine	48.6972	652.992
12wk-Adenine	43.771	694.6
12wk-Adenine	36.9551	405.45
12wk-Adenine		489.334
21wk-Control	20.4841	421.251
21wk-Control	24.3243	350.856
21wk-Control	29.4374	313.056
21wk-Control	21.8813	236.778
21wk-Control	24.4402	192.297
21wk-Control	26.3	332.31
21wk-Adenine	44.2785	736.292
21wk-Adenine	47.9832	1040.7
21wk-Adenine	36.0514	883.29
21wk-Adenine	44.0477	958.826
21wk-Adenine	41.0355	576.672
21wk-Adenine	43.7	786.712
21wk-Adenine	41.3832	677.396
21wk-Adenine	45.3206	983.542
21wk-Adenine	42.8888	654.144

## Sheet: Final body weight
Group	Body weight (g)
12wk-Con	41.8
12wk-Con	37.6
12wk-Con	38.5
12wk-Con	40.2
12wk-Con	31.2
12wk-Con	39.7
12wk-Con	40.1
12wk-Con	34.9
12wk-Con	40.4
12wk-Ad	28
12wk-Ad	25.8
12wk-Ad	28
12wk-Ad	26.1
12wk-Ad	26.3
12wk-Ad	30
12wk-Ad	24.6
12wk-Ad	25.4
21wk-Con	38
21wk-Con	38.1
21wk-Con	34.1
21wk-Con	47.2
21wk-Con	41
21wk-Con	34.6
21wk-Ad	28
21wk-Ad	24.7
21wk-Ad	27.8
21wk-Ad	28
21wk-Ad	27.7
21wk-Ad	28.5
21wk-Ad	27.3
21wk-Ad	27.6
21wk-Ad	28.3

## Sheet: Tb uCT
Group	BV/TV	Tb.Th	Tb.Sp	Tb.N
12wk-Con	8.46064	0.05149	0.23582	1.64321
12wk-Con	12.0724	0.05581	0.23925	2.1631
12wk-Con	10.4076	0.05407	0.2289	1.92476
12wk-Con	13.4553	0.0594	0.23437	2.26505
12wk-Con	8.78846	0.04312	0.21494	2.03833
12wk-Con	10.3193	0.05607	0.23999	1.84054
12wk-Con	12.02	0.06148	0.2286	1.95503
12wk-Con	5.74699	0.04364	0.22488	1.31681
12wk-Con	11.5388	0.05237	0.21594	2.20311
12wk-Ad	10.4108	0.05379	0.22544	1.93562
12wk-Ad	6.57057	0.04323	0.3107	1.5198
12wk-Ad	8.2728	0.05274	0.26821	1.56851
12wk-Ad	7.23458	0.04927	0.26277	1.46842
12wk-Ad	8.38854	0.05342	0.28813	1.57018
12wk-Ad	5.88299	0.04273	0.27962	1.37684
12wk-Ad	7.90448	0.05261	0.29366	1.50243
12wk-Ad	4.72985	0.03975	0.30358	1.18986
12wk-Ad	4.78495	0.04056	0.29775	1.17975
21wk-Con	10.8414	0.05642	0.23549	1.92147
21wk-Con	9.88476	0.05243	0.23168	1.88524
21wk-Con	10.716	0.05415	0.2486	1.97895
21wk-Con	9.6653	0.0614	0.26538	1.5741
21wk-Con	8.78009	0.05176	0.24652	1.69627
21wk-Con	8.52069	0.05446	0.24995	1.56469
21wk-Ad	7.365	0.0523	0.32604	1.40811
21wk-Ad	6.8907	0.04967	0.33337	1.38717
21wk-Ad	6.46484	0.0483	0.3306	1.33855
21wk-Ad	5.49067	0.04506	0.31864	1.21846
21wk-Ad	6.89678	0.0477	0.3006	1.44586
21wk-Ad	6.5662	0.04832	0.32768	1.35903
21wk-Ad	8.56284	0.0542	0.30839	1.57984
21wk-Ad	6.77817	0.04811	0.32427	1.40898
21wk-Ad	5.91254	0.04509	0.32772	1.31133

## Sheet: Ct uCT
Group	Ct.Po	Ct.Ar	Ct.Th
12wk-Control	0	0.87349	0.16101
12wk-Control	0.01623	0.8824	0.14926
12wk-Control	0.00161	0.8237	0.16454
12wk-Control	0.08247	0.9435	0.15403
12wk-Control	0.01652	0.75209	0.14041
12wk-Control	0.00892	0.90231	0.15773
12wk-Control	0.00322	0.84617	0.15003
12wk-Control	0.00153	0.76872	0.1569
12wk-Control	0.00641	0.84078	0.16013
12wk-Adenine	0.00442	0.74712	0.15264
12wk-Adenine	1.8015	0.62569	0.1247
12wk-Adenine	2.66519	0.82038	0.16369
12wk-Adenine	1.7051	0.67419	0.14036
12wk-Adenine	4.53179	0.65323	0.13213
12wk-Adenine	3.14866	0.68901	0.1447
12wk-Adenine	2.39333	0.77936	0.15508
12wk-Adenine	0.41947	0.53917	0.11432
12wk-Adenine	1.42655	0.62111	0.12457
21wk-Control	0.00501	0.81753	0.15664
21wk-Control	0.01587	0.80566	0.15145
21wk-Control	0.12314	0.88087	0.16182
21wk-Control	0.01428	0.91921	0.16085
21wk-Control	0.02218	0.7931	0.14136
21wk-Control	0.03736	0.85434	0.1662
21wk-Adenine	4.16677	0.76834	0.15528
21wk-Adenine	3.57834	0.6946	0.14877
21wk-Adenine	3.5405	0.83993	0.17524
21wk-Adenine	0.27936	0.59749	0.12102
21wk-Adenine	0.46389	0.72622	0.16466
21wk-Adenine	4.15829	0.74496	0.15454
21wk-Adenine	7.87549	0.86355	0.17135
21wk-Adenine	5.17187	0.72388	0.15516
21wk-Adenine	4.4251	0.70731	0.1432

## Sheet: Volumetric Pore uCT
Group	CtPo (%)	Pore length (mm)	Length between pores (mm)	Pore Number (1/mm)
12wk-Ad	3.49497	0.05359	0.14749	0.65213
12wk-Ad	2.18074	0.03951	0.14919	0.55192
12wk-Ad	3.20369	0.04966	0.13486	0.6451
12wk-Ad	2.01751	0.0374	0.14198	0.53938
12wk-Ad	4.20965	0.05279	0.14875	0.79751
12wk-Ad	3.62548	0.04973	0.12857	0.72901
12wk-Ad	0.51968	0.02655	0.12877	0.19573
12wk-Ad	1.96997	0.03843	0.13253	0.51256
12wk-Ad	0.55026	0.03379	0.17436	0.16286
21wk-Ad	6.13917	0.05047	0.13476	1.21629
21wk-Ad	5.9669	0.05386	0.1339	1.10794
21wk-Ad	6.80246	0.06998	0.1491	0.97205
21wk-Ad	0.62403	0.02892	0.1382	0.21577
21wk-Ad	2.40896	0.05672	0.16937	0.42473
21wk-Ad	5.88064	0.04818	0.13452	1.22047
21wk-Ad	7.86912	0.05548	0.13864	1.41848
21wk-Ad	5.91072	0.05972	0.14477	0.98981
21wk-Ad	5.5562	0.06905	0.14276	0.80471

## Sheet: BFR
Group	MS/BS (%)	MAR (μm/d)	BFR (μm3/μm2/y)
12wk-Control	17.1007	1.03964	64.8916
12wk-Control	11.3769	1.49396	62.0375
12wk-Control	25.885	1.14435	108.118
12wk-Control	29.2481	1.3943	148.849
12wk-Control	13.5958	2.0987	104.147
12wk-Control	25.4839	1.54703	143.899
12wk-Control	21.9015	0.897949	71.7823
12wk-Control	24.9851	1.34293	122.47
12wk-Control	10.7644	1.17337	46.1018
12wk-Adenine	12.721	3.20804	148.955
12wk-Adenine	25.2006	2.51779	231.592
12wk-Adenine	27.9181	1.9	193.613
12wk-Adenine	29.2037	3.1043	330.899
12wk-Adenine	23.1012	2.12867	179.488
12wk-Adenine	33.3164	2.58537	314.393
12wk-Adenine	21.8636	1.91777	153.042
12wk-Adenine	28.2122	2.78313	286.591
21wk-Control	17.232	1.33309	83.8472
21wk-Control	12.2394	1.43797	64.2395
21wk-Control	14.4914	1.30298	68.9194
21wk-Control	13.7801	1.39009	69.9179
21wk-Control	18.9684	1.13896	78.8551
21wk-Control	15.2414	0.87815	48.8526
21wk-Adenine	13.2062	1.53524	74.0022
21wk-Adenine	9.23894	1.67268	56.4062
21wk-Adenine	14.2862	1.60709	83.8008
21wk-Adenine	20.4747	1.80885	135.18
21wk-Adenine	17.9032	2.39512	156.514
21wk-Adenine	27.6569	2.2577	227.909
21wk-Adenine	14.4748	1.60448	84.7698
21wk-Adenine	15.3024	2.35281	131.413

## Sheet: Osteoid
Group	OS/BS	Osteoid Width
12wk-Control	1.51649	1.94106
12wk-Control	1.03316	2.03093
12wk-Control	0.72984
12wk-Control	1.54119	2.53857
12wk-Control	1.4996	3.66257
12wk-Control	1.15949	1.37
12wk-Control	0.901483	1.15335
12wk-Control	1.10686	1.10686
12wk-Adenine	3.29406	1.74414
12wk-Adenine	9.48363	4.4385
12wk-Adenine	8.2353	2.60139
12wk-Adenine	9.28043	2.74181
12wk-Adenine	6.2576	2.49722
12wk-Adenine	11.7237	1.66387
21wk-Control	1.21029	1.14728
21wk-Control	0.784864	1.05666
21wk-Control	1.62491	1.41021
21wk-Control	1.77854	2.50152
21wk-Control	2.29738	1.42051
21wk-Control	0.567589	0.806776
21wk-Adenine	5.26927	2.99368
21wk-Adenine	7.90412	2.34586
21wk-Adenine	7.39562	2.53926
21wk-Adenine	7.88039	7.88039
21wk-Adenine	4.73472	2.86167
21wk-Adenine	15.9031	4.12674
21wk-Adenine	4.87551	2.63713
21wk-Adenine	13.0511	4.16955

## Sheet: TRAP
Group	Oc.S/BS	Oc.N/B.Pm
12wk-Control	3.9949	3.95638
12wk-Control	7.68219	3.48426
12wk-Control	6.88333	3.02728
12wk-Control	7.37665	2.88813
12wk-Control	7.43517	2.75753
12wk-Control	13.2838	3.82141
12wk-Control	8.80273	3.74404
12wk-Control	11.3674	4.94606
12wk-Control	9.98863	4.1638
12wk-Adenine	17.9254	5.62261
12wk-Adenine	22.6028	7.14454
12wk-Adenine	18.3342	4.74948
12wk-Adenine	22.1519	5.42997
12wk-Adenine	14.985	4.3466
12wk-Adenine	16.5645	4.98082
12wk-Adenine	24.0764	5.76381
12wk-Adenine	20.7198	6.47718
21wk-Control	6.86513	2.8782
21wk-Control	7.46307	2.86732
21wk-Control	8.4076	4.43376
21wk-Control	8.4456	4.11258
21wk-Control	6.25681	2.46746
21wk-Control	10.3254	3.29367
21wk-Adenine	27.2712	5.8317
21wk-Adenine	22.7506	5.64195
21wk-Adenine	26.9516	5.41837
21wk-Adenine	17.8489	4.21232
21wk-Adenine	23.757	5.34392
21wk-Adenine	28.3785	6.32367
21wk-Adenine	26.4703	4.58781
21wk-Adenine	19.7205	4.7852

## Sheet: Intracortical BFR
Group	MAR	LL*MAR/2	Labeled Osteon/ B Ar	BFR
12wk-Ad	2.37084	2073.54	7.27389	0.251378
12wk-Ad	2.39387	1485.44	14.8336	0.18362
12wk-Ad	1.92137	1980.46	17.5695	0.173979
12wk-Ad	1.20139	864.678	13.0078	0.140595
12wk-Ad	4.37656	4473.13	10.1822	0.207029
12wk-Ad	1.69391	344.422	5.54196	0.0381755
12wk-Ad	0.594736	94.6975	7.09382	0.0134353
12wk-Ad	2.04326	787.017	6.64071	0.0746622
12wk-Ad	1.7585	686.15	11.8931	0.102006
21wk-Ad	1.96111	992.923	17.2501	0.190311
21wk-Ad	1.55878	821.567	13.2115	0.135677
21wk-Ad	2.87174	808.814	10.8537	0.175573
21wk-Ad	0	0	7.10643	0
21wk-Ad	2.48392	807.84	20.134	0.271084
21wk-Ad	1.54162	1244.99	16.8207	0.190377
21wk-Ad	0.999878	281.486	13.1368	0.0616305
21wk-Ad	0	0	4.53628	0

## Sheet: Intracortical TRAP
Group	Oc.S/Pore Surface
12wk-Ad	24.9222
12wk-Ad	35.6489
12wk-Ad	29.4793
12wk-Ad
12wk-Ad	23.3988
12wk-Ad	53.0501
12wk-Ad	8.69453
12wk-Ad	7.34979
12wk-Ad	24.6583
21wk-Ad	35.3629
21wk-Ad	34.1425
21wk-Ad	30.8433
21wk-Ad	47.0726
21wk-Ad	18.2556
21wk-Ad	24.046
21wk-Ad	27.8098
21wk-Ad

[truncated: 1 more sheets: IHC for osteocyte proteins]
